# Supplementary material for: Early Müller Glial Activation and Retinal Ganglion Cell Synaptic Dysfunction in APP/PS1 Mice
Source: Cells. 2026 Apr 28;15(9):801. doi: 10.3390/cells15090801 (PMC13162674; doi:10.3390/cells15090801)
Supplement: Supplementary file 1 [file cells-15-00801-s001.zip]

Archive with 1 entries (1 files):
- cells-4227506-supplementary.pdf
